# Supplementary material for: Preserving Pure Siamese Crocodile Populations: A Comprehensive Approach Using Multi-Genetic Tools
Source: Biology (Basel). 2023 Nov 13;12(11):1428. doi: 10.3390/biology12111428 (PMC10669835; doi:10.3390/biology12111428)
Supplement: Supplementary file 1 [file biology-12-01428-s001.zip]

Archive with 1 entries (1 files):
- biology-2684183-supplementary.pdf
